# Supplementary material for: Stormbow: A Cloud-Based Tool for Reads Mapping and Expression Quantification in Large-Scale RNA-Seq Studies
Source: ISRN Bioinform. 2013 Sep 11;2013:481545. doi: 10.1155/2013/481545 (PMC4393068; doi:10.1155/2013/481545)
Supplement: Supplementary file 1 — Descriptions on 178 RNA-Seq samples and their detail running matrices, including (1) the number of pair-ended reads, (2) the original FASTQ file size, (3) the BAM file size after alignment, (4) running times for download of FASTQ files from S3 to EC2, alignment of reads to reference genome, quantification of gene and transcript expressions, upload of results onto S3, and the total running time. [file 481545.f1.xlsx]

## Sheet: raw_data
ID	#Reads (Millions x2)	Fastq (Mb x2)	BAM File Size (Mb)	Download (Min)	Alignment (Min)	Gene Counts (Min)	Transcript Counts (Min)	Mapping Summary (Min)	Upload Results (Min)	Total Time (Min)	Total Process Time
J_001	54	11710	7881	19	326	24	24	24	14	435	7h:15m
J_002	52	11239	7184	17	367	26	27	27	11	481	8h:1m
J_003	51	11159	7556	79	425	26	26	26	11	600	10h:0m
J_004	51	11081	7136	17	269	22	23	22	12	369	6h:9m
J_005	54	11780	7586	18	294	24	24	24	12	400	6h:40m
J_006	52	11435	6903	22	297	23	23	23	10	402	6h:42m
J_007	51	11220	7035	27	291	22	23	22	12	402	6h:42m
J_008	52	11277	6895	15	282	23	23	23	11	383	6h:23m
J_009	53	11601	6929	15	283	23	24	23	11	384	6h:24m
J_010	52	11308	6908	22	287	23	23	22	14	395	6h:35m
J_011	51	11048	6628	15	277	23	23	22	11	375	6h:15m
J_012	54	11776	7455	19	287	24	25	23	19	402	6h:42m
J_013	54	11740	7740	16	304	24	24	24	12	408	6h:48m
J_014	51	11110	6593	14	275	22	22	22	13	373	6h:13m
J_015	53	11592	7392	18	290	26	24	23	13	398	6h:38m
J_016	54	11671	7206	16	290	24	24	23	10	391	6h:31m
J_017	51	11126	7008	14	281	23	22	23	12	379	6h:19m
J_018	54	11744	7263	17	291	24	24	23	11	395	6h:35m
J_019	51	11079	7277	15	294	24	23	22	10	393	6h:33m
J_020	51	11188	6891	18	285	23	23	22	10	385	6h:25m
J_021	51	11065	6463	14	273	22	22	22	11	370	6h:10m
J_022	54	11723	7645	16	308	24	23	23	12	410	6h:50m
J_023	53	11485	7259	16	289	24	24	23	12	392	6h:32m
J_024	53	11497	7129	20	299	25	25	23	12	407	6h:47m
J_025	51	11044	7108	16	278	22	22	22	12	376	6h:16m
J_026	53	11479	6846	20	323	25	25	24	10	433	7h:13m
J_027	51	11085	6593	15	319	27	27	26	12	432	7h:12m
J_028	51	11082	6655	17	278	22	22	22	11	376	6h:16m
J_029	53	11650	7170	17	390	28	28	28	12	508	8h:28m
J_030	54	11745	7107	34	364	28	27	28	11	497	8h:17m
J_031	53	11475	7042	16	293	22	22	22	11	391	6h:31m
J_032	52	11235	6687	15	282	22	22	22	10	378	6h:18m
J_033	54	11725	7172	18	304	23	24	23	11	407	6h:47m
J_034	54	11761	7036	16	297	23	23	24	9	396	6h:36m
J_035	54	11820	7001	16	293	23	23	23	11	394	6h:34m
J_036	53	11449	6993	17	300	22	22	22	12	399	6h:39m
J_037	51	11200	6649	23	295	22	22	22	10	399	6h:39m
J_038	47	10354	6305	15	261	20	20	21	11	352	5h:52m
J_039	53	11460	6943	16	311	24	24	23	12	414	6h:54m
J_040	54	11763	7131	23	315	23	23	23	11	424	7h:4m
J_041	51	11048	6771	16	292	22	22	22	10	388	6h:28m
J_042	51	11161	6829	17	298	23	23	22	11	398	6h:38m
J_043	55	11973	7342	17	312	24	25	23	12	419	6h:59m
J_044	51	11099	6830	21	302	22	21	22	11	404	6h:44m
J_045	47	10267	6300	20	281	22	21	22	11	380	6h:20m
J_046	51	11082	7044	32	306	22	22	21	12	422	7h:2m
J_047	53	11580	7323	16	316	23	24	23	13	419	6h:59m
J_048	52	11266	7105	17	300	23	23	22	11	399	6h:39m
J_049	52	11420	7201	20	323	24	24	23	11	429	7h:9m
J_050	53	11563	7370	19	375	27	27	28	13	495	8h:15m
J_051	54	11743	7514	16	315	23	23	23	14	420	7h:0m
J_052	55	11999	7740	19	343	23	23	23	12	447	7h:27m
J_053	55	11994	7739	17	330	23	23	24	12	433	7h:13m
J_054	52	11344	7116	24	337	21	21	22	12	441	7h:21m
J_055	55	11978	7939	17	322	24	24	24	12	427	7h:7m
J_056	55	11919	7963	23	334	25	24	25	13	448	7h:28m
J_057	51	11129	7387	15	299	23	23	23	13	400	6h:40m
J_058	54	11776	7123	16	310	26	25	24	13	418	6h:58m
J_059	52	11375	7521	18	319	23	24	23	13	424	7h:4m
J_060	54	11675	7367	18	326	25	25	24	13	436	7h:16m
J_061	53	11556	7308	22	341	24	24	24	12	453	7h:33m
J_062	54	11751	7497	19	340	25	25	24	10	448	7h:28m
J_063	52	11368	7235	23	316	22	22	23	12	422	7h:2m
J_064	55	11916	7414	19	336	25	25	28	11	448	7h:28m
J_065	53	11651	7178	19	313	23	23	24	12	419	6h:59m
J_066	53	11663	7193	17	310	23	23	23	13	413	6h:53m
J_067	52	11404	7023	16	310	24	23	24	12	412	6h:52m
J_068	51	11136	6908	15	293	22	22	23	11	390	6h:30m
J_069	51	11084	7224	15	301	21	21	21	10	394	6h:34m
J_070	55	11893	7462	19	344	23	23	23	12	448	7h:28m
J_071	54	11670	7508	17	414	27	27	28	12	529	8h:49m
J_072	55	11980	7623	17	348	22	22	24	11	448	7h:28m
J_073	53	11508	7565	17	325	22	22	25	11	426	7h:6m
J_074	55	11990	7559	18	363	24	25	24	14	473	7h:53m
J_075	51	11183	7308	23	330	22	22	22	11	435	7h:15m
J_076	53	11607	7573	19	350	24	24	23	12	456	7h:36m
J_077	53	11485	7687	18	330	23	23	23	13	434	7h:14m
J_078	51	11059	7039	16	327	22	22	22	12	425	7h:5m
J_079	51	11159	7195	15	327	23	23	23	11	426	7h:6m
J_080	53	11525	7340	16	336	23	24	23	10	436	7h:16m
J_081	55	11897	7458	17	333	23	23	23	12	435	7h:15m
J_082	51	11182	8431	15	328	19	20	21	17	424	7h:4m
J_083	52	11434	6823	17	319	22	23	22	12	420	7h:0m
J_084	51	11136	7187	16	317	22	22	22	14	415	6h:55m
J_085	54	11863	7874	16	358	24	24	24	14	464	7h:44m
J_086	53	11578	7590	16	319	24	23	23	11	420	7h:0m
J_087	52	11395	7077	15	308	23	23	23	13	409	6h:49m
J_088	53	11457	7083	14	311	23	24	23	13	413	6h:53m
J_089	53	11655	7230	19	323	23	24	23	13	428	7h:8m
J_090	53	11620	7175	13	319	23	25	23	13	421	7h:1m
J_091	52	11423	7152	16	323	24	23	24	11	424	7h:4m
J_092	54	11843	7486	17	318	24	25	24	14	427	7h:7m
J_093	54	11740	7416	26	313	24	24	24	14	428	7h:8m
J_094	54	11805	7508	19	326	24	24	25	12	435	7h:15m
J_095	53	11602	7267	17	318	24	23	23	12	421	7h:1m
J_096	54	11723	7281	15	318	24	24	23	13	422	7h:2m
J_097	51	11052	6849	16	298	23	23	22	10	396	6h:36m
J_098	54	11812	7339	17	327	24	24	24	13	434	7h:14m
J_099	55	11978	7174	19	321	25	25	24	10	429	7h:9m
J_100	52	11313	6805	14	298	23	23	22	13	398	6h:38m
J_101	53	11649	6917	18	303	23	24	23	12	407	6h:47m
J_102	51	11089	7165	22	310	23	23	23	12	418	6h:58m
J_103	55	11888	7078	17	321	24	24	24	11	426	7h:6m
J_104	51	11156	6980	18	297	24	23	22	11	399	6h:39m
J_105	55	11888	7572	18	316	24	25	24	12	423	7h:3m
J_106	54	11841	7344	16	317	25	24	24	12	422	7h:2m
J_107	52	11441	7118	16	307	23	24	23	13	411	6h:51m
J_108	51	11192	7050	17	296	23	23	23	10	396	6h:36m
J_109	52	11293	7228	15	300	23	23	23	14	402	6h:42m
J_110	53	11467	7477	17	322	22	22	23	12	422	7h:2m
J_111	53	11545	7529	18	400	27	27	28	11	516	8h:36m
J_112	53	11451	7386	20	390	27	27	27	12	506	8h:26m
J_113	52	11352	7428	25	365	28	28	28	12	491	8h:11m
J_114	55	11880	7371	20	320	24	24	24	12	428	7h:8m
J_115	51	11099	6923	22	306	22	23	22	12	411	6h:51m
J_116	51	11227	7081	16	327	25	24	24	12	432	7h:12m
J_117	52	11367	7144	15	306	23	23	24	13	408	6h:48m
J_118	53	11511	7249	21	433	36	37	34	10	576	9h:36m
J_119	51	11066	7048	15	294	22	23	22	12	392	6h:32m
J_120	52	11248	7048	16	363	28	28	28	10	477	7h:57m
J_121	53	11615	7293	20	381	29	29	28	11	503	8h:23m
J_122	54	11753	7582	18	375	29	29	28	14	497	8h:17m
J_123	53	11532	7505	18	375	28	28	28	12	494	8h:14m
J_124	55	11979	7800	17	390	29	30	29	13	513	8h:33m
J_125	51	11207	7362	16	315	23	23	23	12	416	6h:56m
J_126	52	11284	7477	16	368	28	28	28	12	483	8h:3m
J_127	53	11648	7859	19	405	29	29	29	11	527	8h:47m
J_128	52	11410	7706	17	318	23	23	23	12	421	7h:1m
J_129	54	11723	7953	25	370	24	24	24	12	483	8h:3m
J_130	53	11481	7814	17	326	23	23	24	12	428	7h:8m
J_131	54	11709	7929	27	355	24	24	25	14	474	7h:54m
J_132	53	11449	7679	16	315	23	24	24	14	420	7h:0m
J_133	52	11251	7335	20	327	24	24	23	12	434	7h:14m
J_134	53	11493	7481	17	311	24	24	23	13	417	6h:57m
J_135	53	11598	7687	17	320	24	23	24	13	425	7h:5m
J_136	54	11771	7855	18	352	24	24	27	13	462	7h:42m
J_137	51	11042	7370	14	307	23	23	22	15	407	6h:47m
J_138	54	11869	7912	19	337	23	23	24	11	442	7h:22m
J_139	51	11077	7507	21	317	22	22	22	11	420	7h:0m
J_140	54	11855	8029	18	342	25	25	25	12	450	7h:30m
J_141	52	11307	7158	26	316	24	23	23	12	430	7h:10m
J_142	55	11986	7620	17	324	24	24	24	12	429	7h:9m
J_143	52	11290	7290	24	321	25	24	23	12	434	7h:14m
J_144	55	11990	7790	20	324	24	24	24	13	434	7h:14m
J_145	55	11882	7637	18	322	23	23	24	13	428	7h:8m
J_146	54	11856	7597	18	389	29	29	29	11	510	8h:30m
J_147	55	11964	7884	17	329	23	24	24	12	434	7h:14m
J_148	52	11340	7470	16	302	23	22	22	13	403	6h:43m
J_149	51	11097	6952	16	290	22	22	22	11	387	6h:27m
J_150	53	11581	7461	32	386	28	28	28	12	519	8h:39m
J_151	53	11463	7181	18	305	23	23	23	12	407	6h:47m
J_152	51	11051	6883	16	291	22	22	22	11	388	6h:28m
J_153	53	11608	7480	17	312	23	23	24	12	414	6h:54m
J_154	52	11347	7320	16	379	28	28	28	13	497	8h:17m
J_155	53	11486	7452	17	307	23	23	23	12	410	6h:50m
J_156	51	11069	7147	16	344	27	27	27	12	457	7h:37m
J_157	54	11730	7754	20	316	23	23	23	14	424	7h:4m
J_158	55	11989	8011	26	345	24	23	24	12	457	7h:37m
J_159	52	11410	7065	16	302	22	24	22	20	410	6h:50m
J_160	54	11804	7395	16	316	23	23	23	12	417	6h:57m
J_161	55	11953	7429	16	337	25	25	24	11	443	7h:23m
J_162	55	11910	7392	18	336	26	26	26	12	447	7h:27m
J_163	54	11780	7599	19	351	25	25	25	13	462	7h:42m
J_164	52	11340	7363	18	321	23	24	23	10	423	7h:3m
J_165	55	11914	7514	18	329	26	26	24	10	438	7h:18m
J_166	52	11316	7280	24	326	23	23	23	10	434	7h:14m
J_167	54	11703	7244	26	316	24	24	24	13	431	7h:11m
J_168	51	11098	6920	15	292	23	23	22	10	389	6h:29m
J_169	52	11383	7170	17	300	24	23	23	12	402	6h:42m
J_170	55	11962	7511	19	340	25	26	24	13	453	7h:33m
J_171	52	11274	6982	14	295	24	25	23	11	396	6h:36m
J_172	54	11836	7301	21	370	26	26	26	13	486	8h:6m
J_173	55	11889	7582	17	331	25	25	24	13	439	7h:19m
J_174	53	11456	7360	15	297	23	23	23	13	398	6h:38m
J_175	54	11770	7215	15	308	23	23	23	11	409	6h:49m
J_176	52	11329	6932	16	293	22	22	23	12	392	6h:32m
J_177	53	11542	7441	18	312	23	24	24	13	418	6h:58m
J_178	52	11403	7353	19	300	25	23	22	11	405	6h:45m
